# Supplementary material for: Identification of Central Regulatory Hubs in Pupal Diapause of Helicoverpa armigera Using Weighted Gene Co-Expression Network Analysis and Multiscale Embedded Network Analysis
Source: Insects. 2026 Mar 23;17(3):352. doi: 10.3390/insects17030352 (PMC13026625; doi:10.3390/insects17030352)
Supplement: Supplementary file 1 [file insects-17-00352-s001.zip]

Archive with 1 entries (1 files):
- insects-4139021-supplementary.pdf
